# Supplementary material for: A contrast-enhanced CT-based radiomic nomogram for the differential diagnosis of intravenous leiomyomatosis and uterine leiomyoma
Source: Front Oncol. 2023 Aug 23;13:1239124. doi: 10.3389/fonc.2023.1239124 (PMC10482096; doi:10.3389/fonc.2023.1239124)
Supplement: Supplementary file 1 [file DataSheet_1.zip]

Archive with 5 entries (5 files):
- Figure 1.DOCX
- Figure 2.DOCX
- Table 1.DOCX
- Table 2.DOCX
- Table 3.XLSX
