# Supplementary material for: A contrast-enhanced CT-based radiomic nomogram for the differential diagnosis of intravenous leiomyomatosis and uterine leiomyoma
Source: Front Oncol. 2023 Aug 23;13:1239124. doi: 10.3389/fonc.2023.1239124 (PMC10482096; doi:10.3389/fonc.2023.1239124)
Supplement: Supplementary file 1 [file DataSheet_1.zip › Table 3.XLSX]

## Sheet: Sheet1
Patient NO.	Extrauterine Extension	Diagnosis on Microscopic Examination
1	Yes	Uterine multiple leiomyomas, some of which grew into the uterine vascular lumen
2	Yes	The lesion was consistent with an intravenous leiomyoma with extensive degeneration and hyalinization, and there was local chondral metaplasia
3	Yes	Intravenous leiomyoma (cell-rich, 2-4/10HPF)
4	Yes	Multiple uterine (cellular) leiomyomas and intravascular leiomyomatosis
5	Yes	Lesions consistent with extensive leiomyomatosis of low-grade endometrial stromal sarcoma or actively growing intravascular leiomyomatosis (low-grade malignancy)
6	Yes	Multiple uterine leiomyomas with intravenous leiomyomatosis, involving the left parametrial blood and broad ligament vessels
7	Yes	(Pelvic mass) lesion is consistent with leiomyoma(irregular and curved thick-walled muscular blood vessels can be seen around the tumor, but no tumor can be seen extending into it.)
8	No	There were multiple uterine leiomyomas with hyalinization and edema, some of which were vascular smooth muscle
9	Yes	Lesions (in the inferior vena cava and right atrial mass) were consistent with intravascular leiomyomatosis
10	Yes	Multiple leiomyomas of the uterus, some of which grow in blood vessels (intravenous leiomyomatosis). (right heart and inferior cavity mass) consistent with an anterior intravenous leiomyomatosis
11	Yes	Multiple leiomyomas of the uterus, partially growing in blood vessels (intravascular leiomyomatosis), involving bilateral uterine tissues, the left ovary, and another (intravascular mass of the left external iliac artery).
12	Yes	Multiple uterine leiomyomas with some intravascular growth (intravenous leiomyomatosis), involving the right parametrial and right broad ligament
13	Yes	Multiple uterine leiomyomas, some of which are intravascular growth, are consistent with intravascular leiomyomatosis
14	Yes	(tumor tissue and uterus, double adnexa) uterine intravenous leiomyomatosis, uterine leiomyoma
15	Yes	Multiple uterine leiomyomas with intravascular leiomyomatosis involving bilateral parametrial. (an intravenous mass in the left uterus) consistent with intravenous leiomyomatosis
16	Yes	Intravenous leiomyomatosis was seen in multiple uterine leiomyomas. (Right parametrial tissue, inferior vena cava tumor thrombus) lesions consistent with intravenous leiomyomatosis:
17	Yes	(whole uterus double adnexa) consistent with uterine leiomyoma and intravenous leiomyomatosis, some areas were rich in cells with active growth (about 8/10HPP mitotic rate, involving uterine wall and left parafibral vessels; The tumor in the inferior vena cava was consistent with intravenous leiomyomatosis. Some areas were hypercellularity with active growth (about 8/10HPF).
18	Yes	Multiple uterine leiomyomas and intravenous leiomyomatosis involving blood vessels in the right parametrial and broad ligament; (Tumor thrombus in the right genital vein and inferior vena cava) was consistent with intravenous leiomyomatosis, and some tumor tissue degenerated
19	Yes	Uterine intravascular leiomyomatosis (double adnexa) extending along blood vessels to the right uterine periphery and (tumor thrombus);
20	Yes	Intravenous leiomyomatosis of the uterus was cellular and actively growing (5/10 HPF). The left and right parametrial were not involved. (left uterine venous mass, vena cava mass) venous leiomyoma, rich in cells
21	Yes	(inferior vena cava leiomyoma) lesions were consistent with intravenous leiomyomatosis with hyalinization; Uterine intravenous leiomyomatosis with degeneration
22	No	(whole uterine left ovary, right adnexa) uterine intravenous leiomyomatosis, involving uterine serosa and parametrium
23	Yes	Cellular leiomyoma and intravenous leiomyomatosis of the uterus, cervix and vagina, involving the left and right parametrial; (right genital vein) vascular wall tissue; (Tumor in the right atrium, inferior vena cava and iliac vein) lesions were consistent with intravenous leiomyomatosis.
24	Yes	(Uterus and right adnexa) multiple uterine leiomyomas, some of which grew in the uterine blood vessels, consistent with intravenous leiomyomatosis; (A mass (leiomyoma) in the iliac vein and inferior vena cava) fiber and smooth muscle tissue with calcification and hyalinization. Combined with the medical history, the patient was diagnosed as intravenous leiomyomatosis.
25	Yes	(A mass in the uterine artery of the right parametrial and a mass near the primary band of the pelvic infundibulum) was consistent with leiomyoma with mucinous degeneration. (whole uterus with double adnexa) multiple uterine leiomyomas with myxomatous degeneration, and some leiomyomas grew in bilateral uterine vessels, which was consistent with intravenous leiomyomatosis.
26	Yes	Multiple uterine leiomyomas, some of which originated into blood vessels (intravenous leiomyomatosis), involving the right parafibral tissues, (mass in the right genital vein), (mass in the inferior vena cava and right atrium), (mass in the right internal iliac vein)
27	No	Intravascular tumor thrombus, combined with immunohistochemistry, was consistent with an intravascular leiomyoma.
28	Yes	Mass in the inferior vena cava: The lesion was consistent with intravenous leiomyomatosis
29	Yes	Consistent with intravascular leiomyomatosis
30	Yes	(Whole uterus + bilateral adnexa (right oocyst collection history)) left ovarian cystic adenoma, bilateral fallopian tubes were normal, and intravenous leiomyoma was found in the right parametrial vessels. (inferior vena cava leiomyoma) lesions were consistent with intravenous leiomyomatosis
31	Yes	Uterine intravascular leiomyomas and multiple uterine leiomyomas
32	Yes	(whole uterus and bilateral adnexal) multiple uterine leiomyomas, some of which grew into blood vessels and involved bilateral straight uterine canals and bilateral adnexal vessels T intravascular leiomyomatosis); (left genital V, right genital V, left swimming V, right iliac V) were consistent with intravascular leiomyomatosis.
33	Yes	(Tumor of the inferior vena cava from the right genital vein) intravenous leiomyomatosis.
34	Yes	(whole uterus + double adnexa) uterine leiomyoma of uncertain malignant potential; Intravascular leiomyomatosis was also seen. Endometrium in proliferative phase
35	Yes	(Mass in the left iliac vein) lesions were consistent with intravenous leiomyoma :(whole uterus + bilateral adnexa) lesions were consistent with intravenous leiomyoma, involving the intramural vessels and the left parametrial vessels, but the right parametrial vessels were not special;
36	Yes	Intravenous leiomyomatosis, involving (the inferior vena cava) and the left fallopian tube system
37	Yes	Uterine, right broad ligament and (pelvic and abdominal mass, genital vein tumor, inferior vena cava tumor) intravenous leiomyomatosis;
